# Supplementary material for: Miniaturization optimized weapon killing power during the social stress of late pre-contact North America (AD 600-1600)
Source: PLoS One. 2020 Mar 17;15(3):e0230348. doi: 10.1371/journal.pone.0230348 (PMC7077820; doi:10.1371/journal.pone.0230348)
Supplement: S1 Data — (XLSX) [file pone.0230348.s002.xlsx]

## Sheet: Experimental Data
Specimen	Speed	Penetration Depth (mm)	Basal width (cm)	Thickness (cm)	Point Mass (g)	Shaft Mass (g)	Projectile Mass (g)	Kinetic Energy (J)
1	32.38	267	1.28037	0.4	1	26	27	14.1543
2	33.42	243	1.26066	0.5	1	26	27	15.0781
3	34.91	269	1.76168	0.4	1	26	27	16.4526
4	32.7	178	2.14151	0.5	2	26	28	14.9701
5	32.94	214	1.59624	0.5	2	26	28	15.1906
6	32.6	301	1.85308	0.4	2	26	28	14.8786
7	33.25	210	1.73239	0.6	3	26	29	16.0307
8	31.04	193	2.35071	0.4	3	26	29	13.9705
9	34.18	109	2.05189	0.5	3	26	29	16.9399
10	31.98	206	2.10377	0.5	3	26	29	14.8294
11	31.49	172	2.76526	0.5	4	26	30	14.8743
12	32.11	199	1.93925	0.5	3	26	29	14.9503
13	30.01	154	2.71495	0.6	5	26	31	13.9593
14	32.31	189	2.24645	0.7	5	26	31	16.181
15	30.3	169	2.34272	0.5	5	26	31	14.2304
16	32.12	215	2.05189	0.4	3	26	29	14.9596
17	27.09	181	1.78199	0.6	5	26	31	11.375
18	31.56	174	1.75	0.5	4	26	30	14.9405
19	26.47	155	2.4507	0.5	6	26	32	11.2106
20	37.32	153	2.37736	0.6	5	26	31	21.5881
21	30.02	162	3.07981	0.5	5	26	31	13.9686
22	29.94	174	2.79343	0.5	5	26	31	13.8943
23	31.43	157	2.82075	0.5	5	26	31	15.3116
24	error1	151	2.83568	0.5	5	26	31	n/a
25	30.69	147	3.00472	0.5	7	26	33	15.541
26	error1	135	3.06161	0.5	8	26	34	n/a
27	error1	133	2.90654	0.5	7	26	33	n/a
28	error1	154	2.98113	0.4	6	26	32	n/a
29	26.95	134	3.25701	0.6	12	26	38	13.7997
30	35.912	136	3.31455	0.5	8	26	34	21.9244
31	35.8	114	3.67453	0.6	12	26	38	24.3512
32	27.55	134	3.11792	0.6	13	26	39	14.8005
33	27.42	131	3.63208	0.5	11	26	37	13.9093
34	36.22	125	3.93868	0.7	17	26	43	28.2056
35	36.34	122	3.7277	0.7	18	26	44	29.0531

## Sheet: Archaeological Data
Site	Specimen Number	Sub Number	Whole or Broken	Basal Width (cm)	Thickness (cm)	County	North	West	Cluster Code	Environment code
16-15			Broken	2.4	1.19	Coshocton	40.272	81.8596	2	2
16-7			Broken	4.04	0.73	Coshocton	40.272	81.8596	2	2
16-9(W)			Broken	2.35	0.59	Coshocton	40.272	81.8596	2	2
33 Er79		33 Er 79	Whole	1.43	0.29	Erie	41.435	82.4753	3	1
33 Gu 34-40,42-46	33 Gu 36-4	33 Gu 36	Whole	1.55	0.3	Guernsey	40.0731	81.4279	2	2
33 Gu 47-69	33 Gu 66-1	33 Gu 66	Broken	1.51	0.34	Guernsey	40.0731	81.4279	2	2
33 Gu 47-69	33 Gu 60-1	33 Gu 60	Broken	2.46	0.6	Guernsey	40.0731	81.4279	2	2
33 Gu 9,17-33	33 Gu 26-6	33 Gu 26	Broken	1.78	0.49	Guernsey	40.0731	81.4279	2	2
33 Gu 9,17-33	33 Gu 18-6	33 Gu 18	Broken	1.83	0.41	Guernsey	40.0731	81.4279	2	2
33 Gu 9,17-33	33 Gu 17-12	33 Gu 17	Broken	2.86	0.65	Guernsey	40.0731	81.4279	2	2
33 Hs 7-11	2	33 Hs 7	Whole	1.4	0.53	Holmes	40.5541	81.9098	2	2
33 Hs 7-11	33 Hs 8/246	33 Hs 8	Broken	2.42	0.48	Holmes	40.5541	81.9098	2	2
33-B1-42	33-B1-42		Broken	1.49	0.61	Belmont	40.0326	80.8987	2	2
33-B1-42	B1-42		Whole	1.56	0.37	Belmont	40.0326	80.8987	2	2
33-JE-52			Whole	2.72	1.82	Jefferson	40.3872	80.7658	2	2
42-1 woster Silo	42-1	Knox Co	Broken	1.61	0.44	Knox	40.4596	82.3018	2	2
42-1 Woster Silo	42-1	Knox Co	Broken	2.06	0.4	Knox	40.4596	82.3018	2	2
42-1 Woster Silo	42-1 LEVANNA	Knox Co	Broken	2.63	0.46	Knox	40.4596	82.3018	2	2
Anderson		580 E 250	Broken	1.3	0.35	Warren	39.4241	84.1857	1	1
Anderson		570 E 470 2	Whole	1.33	0.34	Warren	39.4241	84.1857	1	1
Anderson		540 E 530	Whole	1.37	0.41	Warren	39.4241	84.1857	1	1
Anderson		570 E 530 (Lithics)	Broken	1.37	0.29	Warren	39.4241	84.1857	1	1
Anderson		550 E 300	Whole	1.39	0.55	Warren	39.4241	84.1857	1	1
Anderson		500 E 480 (Lithics)	Broken	1.39	0.38	Warren	39.4241	84.1857	1	1
Anderson	215	620 E 430	Broken	1.42	0.42	Warren	39.4241	84.1857	1	1
Anderson		540 E 420	Whole	1.49	0.51	Warren	39.4241	84.1857	1	1
Anderson		570 E 470 1	Whole	1.51	0.41	Warren	39.4241	84.1857	1	1
Anderson		580 E 380 (Lithics)	Broken	1.54	0.36	Warren	39.4241	84.1857	1	1
Anderson		132 ER-75 (Lithics)	Broken	1.94	0.64	Warren	39.4241	84.1857	1	1
Anderson		ER 75 560 E 500	Whole	2.42	1.11	Warren	39.4241	84.1857	1	1
Blain	37-Ro-49 5	Bebber et al - 160	Broken	1.04	0.42	Ross	39.3584	82.9932	1	2
Blain	3 House-1 Test-3 4-8''	Bebber et al-155	Broken	1.09	0.36	Ross	39.3584	82.9932	1	2
Blain		Bebber et al-85	Broken	1.14	0.44	Ross	39.3584	82.9932	1	2
Blain	1 B-4 Plow 44	Bebber et al- 161	Broken	1.2	0.33	Ross	39.3584	82.9932	1	2
Blain		Bebber et al-40	Whole	1.23	0.34	Ross	39.3584	82.9932	1	2
Blain	26	Bebber et al-31	Whole	1.24	0.46	Ross	39.3584	82.9932	1	2
Blain	RO-49-5	Bebber et al- 179	Broken	1.25	0.23	Ross	39.3584	82.9932	1	2
Blain	3 Test 2 Pit	Bebber et al- 156	Broken	1.26	0.36	Ross	39.3584	82.9932	1	2
Blain	III House Test 4-8-1-5	Bebber et al - 133	Broken	1.29	0.33	Ross	39.3584	82.9932	1	2
Blain	20 43	Bebber et al-68	Broken	1.32	0.4	Ross	39.3584	82.9932	1	2
Blain	RO-49-5	Bebber et al-149	Broken	1.32	0.43	Ross	39.3584	82.9932	1	2
Blain	48	Bebber et al-23	Broken	1.32	0.39	Ross	39.3584	82.9932	1	2
Blain		Bebber et al - 139	Broken	1.32	0.45	Ross	39.3584	82.9932	1	2
Blain	33-RO-49 5	Bebber et al-29	Whole	1.34	0.46	Ross	39.3584	82.9932	1	2
Blain	RO-49 F-16 P.O.	Bebber et al-92	Broken	1.34	0.39	Ross	39.3584	82.9932	1	2
Blain		Bebber et al-91	Broken	1.35	0.51	Ross	39.3584	82.9932	1	2
Blain	33	Bebber et al-71	Broken	1.36	0.3	Ross	39.3584	82.9932	1	2
Blain	2 A-7 Plow	Bebber et al-93	Broken	1.36	0.53	Ross	39.3584	82.9932	1	2
Blain	35	Bebber et al-125	Broken	1.36	0.35	Ross	39.3584	82.9932	1	2
Blain	33 RO 49 S	Bebber et al-28	Broken	1.37	0.52	Ross	39.3584	82.9932	1	2
Blain	53	Bebber et al- 151	Broken	1.38	0.55	Ross	39.3584	82.9932	1	2
Blain	Unit 3 T.2 8-12	Bebber et al- 186	Broken	1.38	0.45	Ross	39.3584	82.9932	1	2
Blain	33 RO-49 5	Bebber et al-163	Broken	1.38	0.36	Ross	39.3584	82.9932	1	2
Blain	RO-49-5	Bebber et al-36	Whole	1.38	0.45	Ross	39.3584	82.9932	1	2
Blain		Bebber et al-39	Broken	1.38	0.45	Ross	39.3584	82.9932	1	2
Blain	1	Bebber et al-24	Whole	1.4	0.42	Ross	39.3584	82.9932	1	2
Blain	48	Bebber et al-26	Whole	1.41	0.39	Ross	39.3584	82.9932	1	2
Blain	52 SP/1620	Bebber et al- 185	Broken	1.42	0.5	Ross	39.3584	82.9932	1	2
Blain	26	Bebber et al-137	Broken	1.42	0.47	Ross	39.3584	82.9932	1	2
Blain	House-1 Test-2	Bebber et al - 53	Broken	1.42	0.44	Ross	39.3584	82.9932	1	2
Blain	4	Bebber et al - 88	Broken	1.42	0.65	Ross	39.3584	82.9932	1	2
Blain	33-RO-49 5 49	Bebber et al- 144	Broken	1.43	0.38	Ross	39.3584	82.9932	1	2
Blain		Bebber et al-42	Whole	1.45	0.38	Ross	39.3584	82.9932	1	2
Blain	32	Bebber et al-110	Broken	1.45	0.64	Ross	39.3584	82.9932	1	2
Blain	3	Bebber et al-20	Whole	1.46	0.48	Ross	39.3584	82.9932	1	2
Blain		Bebber et al-147	Broken	1.46	0.54	Ross	39.3584	82.9932	1	2
Blain		Bebber et al-150	Broken	1.46	0.38	Ross	39.3584	82.9932	1	2
Blain		Bebber et al-34	Broken	1.46	0.53	Ross	39.3584	82.9932	1	2
Blain	42	Bebber et al - 135	Broken	1.46	0.42	Ross	39.3584	82.9932	1	2
Blain	20	Bebber et al-33	Broken	1.47	0.36	Ross	39.3584	82.9932	1	2
Blain	78	Bebber et al - 78	Broken	1.47	0.36	Ross	39.3584	82.9932	1	2
Blain	Pit-6 0-4	Bebber et al- 157	Broken	1.49	0.44	Ross	39.3584	82.9932	1	2
Blain	Sp/16-20	Bebber et al- 159	Broken	1.5	0.56	Ross	39.3584	82.9932	1	2
Blain	33-49 F-9	Bebber et al-134	Broken	1.5	0.49	Ross	39.3584	82.9932	1	2
Blain	62	Bebber et al - 96	Broken	1.5	0.44	Ross	39.3584	82.9932	1	2
Blain	33-RO-49 5 49	Bebber et al-127	Broken	1.51	0.53	Ross	39.3584	82.9932	1	2
Blain	R.O.-49 F-13	Bebber et al-86	Broken	1.51	0.5	Ross	39.3584	82.9932	1	2
Blain	41 23-RO-99 F-4	Bebber et al-38	Broken	1.52	0.39	Ross	39.3584	82.9932	1	2
Blain	3 House-1 Test-3 4-8''	Bebber et al-82	Broken	1.53	0.53	Ross	39.3584	82.9932	1	2
Blain		Bebber et al-146	Broken	1.53	0.45	Ross	39.3584	82.9932	1	2
Blain		Bebber et al-37	Broken	1.54	0.41	Ross	39.3584	82.9932	1	2
Blain	83	Bebber et al-87	Broken	1.55	0.55	Ross	39.3584	82.9932	1	2
Blain	33-RO-49 F-12	Bebber et al-69	Broken	1.55	0.42	Ross	39.3584	82.9932	1	2
Blain	31	Bebber et al - 100	Broken	1.55	0.44	Ross	39.3584	82.9932	1	2
Blain	33-RO-49 5 56	Bebber et al-19	Broken	1.56	0.68	Ross	39.3584	82.9932	1	2
Blain	57	Bebber et al-107	Broken	1.57	0.36	Ross	39.3584	82.9932	1	2
Blain	3 House 0-4Test 7	Bebber et al- 169	Broken	1.58	0.44	Ross	39.3584	82.9932	1	2
Blain	P1010 3 Test-6	Bebber et al-142	Broken	1.58	0.43	Ross	39.3584	82.9932	1	2
Blain	14 4-8" II/A4	Bebber et al - 108	Broken	1.58	0.55	Ross	39.3584	82.9932	1	2
Blain	20	Bebber et al-154	Broken	1.59	0.62	Ross	39.3584	82.9932	1	2
Blain	63	Bebber et al-171	Broken	1.6	0.42	Ross	39.3584	82.9932	1	2
Blain	RO-49 F-13 7	Bebber et al-89	Broken	1.6	0.73	Ross	39.3584	82.9932	1	2
Blain	House-1 Test-2 8-12 3	Bebber et al-12	Broken	1.61	0.55	Ross	39.3584	82.9932	1	2
Blain	47	Bebber et al- 164	Broken	1.62	0.42	Ross	39.3584	82.9932	1	2
Blain	50	Bebber et al-95	Broken	1.62	0.5	Ross	39.3584	82.9932	1	2
Blain	11	Bebber et al-141	Broken	1.62	0.37	Ross	39.3584	82.9932	1	2
Blain	77	Bebber et al-102	Broken	1.65	0.5	Ross	39.3584	82.9932	1	2
Blain		Bebber et al-17	Whole	1.66	0.35	Ross	39.3584	82.9932	1	2
Blain	33-RO-49 5	Bebber et al-118	Broken	1.66	0.59	Ross	39.3584	82.9932	1	2
Blain	49	Bebber et al - 184	Broken	1.69	0.4	Ross	39.3584	82.9932	1	2
Blain	RO-49 F-13 82	Bebber et al- 124	Broken	1.69	0.56	Ross	39.3584	82.9932	1	2
Blain	30	Bebber et al-04	Whole	1.69	0.59	Ross	39.3584	82.9932	1	2
Blain	RO-44 F-18	Bebber et al-163	Whole	1.71	0.54	Ross	39.3584	82.9932	1	2
Blain	Test-4 Plow 3 House-1	Bebber et al-97	Broken	1.72	0.4	Ross	39.3584	82.9932	1	2
Blain	19	Bebber et al-178	Broken	1.72	0.59	Ross	39.3584	82.9932	1	2
Blain	RO-49 F-18	Bebber et al-16	Broken	1.72	0.57	Ross	39.3584	82.9932	1	2
Blain	1 P-1 Plow 13	Bebber et al-13	Whole	1.73	0.4	Ross	39.3584	82.9932	1	2
Blain		Bebber et al-22	Whole	1.73	0.35	Ross	39.3584	82.9932	1	2
Blain	7	Bebber et al-162	Broken	1.73	0.52	Ross	39.3584	82.9932	1	2
Blain	62	Bebber et al - 57	Broken	1.73	0.46	Ross	39.3584	82.9932	1	2
Blain	45	Bebber et al-73	Broken	1.73	0.51	Ross	39.3584	82.9932	1	2
Blain	37	Bebber et al -174	Broken	1.74	0.37	Ross	39.3584	82.9932	1	2
Blain	F-1 P.D.	Bebber et al-15	Broken	1.74	0.41	Ross	39.3584	82.9932	1	2
Blain	RO- 99- 5	Bebber et al- 153	Broken	1.75	0.37	Ross	39.3584	82.9932	1	2
Blain		Bebber et al-84	Broken	1.76	0.53	Ross	39.3584	82.9932	1	2
Blain	34	Bebber et al- 177	Broken	1.77	0.35	Ross	39.3584	82.9932	1	2
Blain	RO-49-5 39	Bebber et al- 111	Broken	1.77	0.38	Ross	39.3584	82.9932	1	2
Blain	84	Bebber et al - 94	Broken	1.78	0.65	Ross	39.3584	82.9932	1	2
Blain	5	Bebber et al-75	Broken	1.81	0.45	Ross	39.3584	82.9932	1	2
Blain	II A4/A5	Bebber et al - 119	Broken	1.82	0.69	Ross	39.3584	82.9932	1	2
Blain	Pit-21 4-8 47	Bebber et al-83	Broken	1.83	0.42	Ross	39.3584	82.9932	1	2
Blain	20 8-12''	Bebber et al-138	Broken	1.84	0.44	Ross	39.3584	82.9932	1	2
Blain	1	Bebber et al-116	Broken	1.84	0.5	Ross	39.3584	82.9932	1	2
Blain	60	Bebber et al - 103	Broken	1.87	0.43	Ross	39.3584	82.9932	1	2
Blain	13	Bebber et al-67	Broken	1.88	0.68	Ross	39.3584	82.9932	1	2
Blain	Blain SP/+	Bebber et al-122	Broken	1.91	0.48	Ross	39.3584	82.9932	1	2
Blain	33-RO-49 38	Bebber et al- 08	Whole	1.93	0.57	Ross	39.3584	82.9932	1	2
Blain	25	Bebber et al-115	Broken	1.93	0.67	Ross	39.3584	82.9932	1	2
Blain	67	Bebber et al-61	Broken	1.93	0.52	Ross	39.3584	82.9932	1	2
Blain	24	Bebber et al-59	Broken	1.95	0.43	Ross	39.3584	82.9932	1	2
Blain	32-RO-49 5	Bebber et al-136	Broken	1.96	0.46	Ross	39.3584	82.9932	1	2
Blain	33-90-49 15	Bebber et al- 132	Broken	1.97	0.69	Ross	39.3584	82.9932	1	2
Blain		Bebber et al-112	Broken	1.97	0.59	Ross	39.3584	82.9932	1	2
Blain	20-24	Bebber et al-06	Broken	2.01	0.76	Ross	39.3584	82.9932	1	2
Blain	54	Bebber et al-170	Broken	2.01	0.43	Ross	39.3584	82.9932	1	2
Blain	40	Bebber et al-77	Broken	2.02	0.48	Ross	39.3584	82.9932	1	2
Blain	16	Bebber et al- 126	Broken	2.03	0.62	Ross	39.3584	82.9932	1	2
Blain	18 3House-1 Test-3 8-12	Bebber et al-76	Broken	2.04	0.53	Ross	39.3584	82.9932	1	2
Blain	22 0-12''	Bebber et al-66	Broken	2.04	0.57	Ross	39.3584	82.9932	1	2
Blain	West Extension 1 a-4	Bebber et al-152	Broken	2.05	0.63	Ross	39.3584	82.9932	1	2
Blain	II 6-4	Bebber et al-35	Broken	2.05	0.38	Ross	39.3584	82.9932	1	2
Blain	34	Bebber et al- 09	Whole	2.06	0.64	Ross	39.3584	82.9932	1	2
Blain	RO-49-5 6	Bebber et al-123	Broken	2.08	0.67	Ross	39.3584	82.9932	1	2
Blain		Bebber et al-80	Broken	2.09	0.46	Ross	39.3584	82.9932	1	2
Blain	64	Bebber et al - 74	Broken	2.09	0.69	Ross	39.3584	82.9932	1	2
Blain	40	Bebber et al-106	Broken	2.11	0.5	Ross	39.3584	82.9932	1	2
Blain		Bebber et al-104	Broken	2.12	0.66	Ross	39.3584	82.9932	1	2
Blain	II A4/24	Bebber et al-14	Whole	2.12	0.75	Ross	39.3584	82.9932	1	2
Blain	179	Bebber et al-158	Broken	2.13	0.54	Ross	39.3584	82.9932	1	2
Blain	37	Bebber et al - 49	Broken	2.14	0.49	Ross	39.3584	82.9932	1	2
Blain	16	Bebber et al-72	Broken	2.14	0.86	Ross	39.3584	82.9932	1	2
Blain	23	Bebber et al - 56	Broken	2.15	0.64	Ross	39.3584	82.9932	1	2
Blain		Bebber et al-46	Whole	2.16	0.6	Ross	39.3584	82.9932	1	2
Blain	2 A-4/A-5 10	Bebber et al-05	Whole	2.17	0.77	Ross	39.3584	82.9932	1	2
Blain	2	Bebber et al-182	Broken	2.17	0.73	Ross	39.3584	82.9932	1	2
Blain	20 40-44''	Bebber et al-11	Whole	2.18	0.62	Ross	39.3584	82.9932	1	2
Blain	33-RO-49 43	Bebber et al - 62	Broken	2.2	0.54	Ross	39.3584	82.9932	1	2
Blain	51	Bebber et al-60	Broken	2.21	0.5	Ross	39.3584	82.9932	1	2
Blain	21	Bebber et al-117	Broken	2.24	0.62	Ross	39.3584	82.9932	1	2
Blain	33 RO 49 S	Bebber et al-10	Broken	2.24	0.71	Ross	39.3584	82.9932	1	2
Blain	SP/39-59	Bebber et al 47	Broken	2.25	0.41	Ross	39.3584	82.9932	1	2
Blain	10	Bebber et al-79	Broken	2.27	0.49	Ross	39.3584	82.9932	1	2
Blain	Unit 3 T-2 8-12	Bebber et al-128	Broken	2.27	0.57	Ross	39.3584	82.9932	1	2
Blain	10	Bebber et al-01	Whole	2.27	0.89	Ross	39.3584	82.9932	1	2
Blain	Blain SP/20-24	Bebber et al-58	Broken	2.31	0.5	Ross	39.3584	82.9932	1	2
Blain	Ro-49-5 71	Bebber et al- 176	Broken	2.33	0.39	Ross	39.3584	82.9932	1	2
Blain	RO-49-5	Bebber et al - 98	Broken	2.33	0.6	Ross	39.3584	82.9932	1	2
Blain	36	Bebber et al-03	Broken	2.39	0.8	Ross	39.3584	82.9932	1	2
Blain	RO-49-5	Bebber et al - 114	Broken	2.43	0.46	Ross	39.3584	82.9932	1	2
Blain	111-7 0-4	Bebber et al- 173	Broken	2.45	0.62	Ross	39.3584	82.9932	1	2
Blain	Mound Test1 23	Bebber et al- 166	Broken	2.48	0.31	Ross	39.3584	82.9932	1	2
Blain	19	Bebber et al - 105	Broken	2.61	0.64	Ross	39.3584	82.9932	1	2
Blain	63	Bebber et al-65	Broken	2.62	0.59	Ross	39.3584	82.9932	1	2
Blain	3 Plow 4 27	Bebber et al- 180	Broken	2.65	0.75	Ross	39.3584	82.9932	1	2
Blain	38	Bebber et al - 48	Broken	2.67	0.69	Ross	39.3584	82.9932	1	2
Blain	9	Bebber et al - 51	Broken	2.75	0.47	Ross	39.3584	82.9932	1	2
Blain	12	Bebber et al-55	Broken	2.76	0.66	Ross	39.3584	82.9932	1	2
Blain	Unit III Test - 2 8-12	Bebber at al - 52	Broken	2.8	0.65	Ross	39.3584	82.9932	1	2
Blain	RO-49-5	Bebber at al - 54	Broken	2.83	0.5	Ross	39.3584	82.9932	1	2
Blain	81	Bebber et al-70	Broken	2.88	0.59	Ross	39.3584	82.9932	1	2
Blain	58	Bebber et al-63	Broken	2.92	0.55	Ross	39.3584	82.9932	1	2
Blain	59	Bebber et al- 172	Broken	3.04	0.75	Ross	39.3584	82.9932	1	2
Brown Site	572 33-cy-5		Broken	1.17	0.29	Cuyahoga	41.4339	81.6758	3	1
Brown Site	98 33-cy-5		Whole	1.72	0.42	Cuyahoga	41.4339	81.6758	3	1
Brown Site	721 33-cy-5		Broken	1.78	0.43	Cuyahoga	41.4339	81.6758	3	1
Brown Site	550 33-cy-5		Broken	2.3	0.76	Cuyahoga	41.4339	81.6758	3	1
Brown's Bottom	RBI	Flint Artifacts	Broken	1.78	0.46	Ross	39.3584	82.9932	1	2
Brown's Bottom	96	Flint Artifacts	Broken	1.93	0.44	Ross	39.3584	82.9932	1	2
Brown's Bottom	RBI	Flint Artifacts	Broken	2.03	0.35	Ross	39.3584	82.9932	1	2
Brown's Bottom	97	Surface	Broken	2.18	0.61	Ross	39.3584	82.9932	1	2
Brown's Bottom	97	Surface	Broken	2.24	0.37	Ross	39.3584	82.9932	1	2
Brown's Bottom		Surface	Broken	2.29	0.4	Ross	39.3584	82.9932	1	2
Brown's Bottom	97	Surface	Broken	2.33	0.45	Ross	39.3584	82.9932	1	2
Brown's Bottom	99		Whole	2.35	0.51	Ross	39.3584	82.9932	1	2
Brown's Bottom	96	Flint Artifacts	Broken	2.36	0.48	Ross	39.3584	82.9932	1	2
Caldwell's Bluff			Broken	1.57	0.33	Ross	39.3584	82.9932	1	2
Caldwell's Bluff			Broken	1.88	0.44	Ross	39.3584	82.9932	1	2
Caldwell's Bluff		Unidentifiable Pt. Fragments	Broken	1.95	0.58	Ross	39.3584	82.9932	1	2
Caldwell's Bluff			Broken	1.95	0.43	Ross	39.3584	82.9932	1	2
Caldwell's Bluff			Broken	2.05	0.61	Ross	39.3584	82.9932	1	2
Caldwell's Bluff			Broken	2.1	0.46	Ross	39.3584	82.9932	1	2
Caldwell's Bluff			Broken	2.28	0.4	Ross	39.3584	82.9932	1	2
Caldwell's Bluff			Broken	2.47	0.35	Ross	39.3584	82.9932	1	2
Caldwell's Bluff			Broken	2.64	0.45	Ross	39.3584	82.9932	1	2
Caldwell's Bluff			Broken	2.76	0.51	Ross	39.3584	82.9932	1	2
Caldwell's Bottom	47	47	Broken	1.18	0.32	Ross	39.3584	82.9932	1	2
Caldwell's Bottom		47	Broken	1.29	0.27	Ross	39.3584	82.9932	1	2
Caldwell's Bottom	Ro-8	47	Broken	1.36	0.4	Ross	39.3584	82.9932	1	2
Caldwell's Bottom	47	47	Broken	1.51	0.39	Ross	39.3584	82.9932	1	2
Caldwell's Bottom	Ro-8	47	Broken	1.54	0.32	Ross	39.3584	82.9932	1	2
Caldwell's Bottom	47	47	Broken	1.55	0.71	Ross	39.3584	82.9932	1	2
Caldwell's Bottom	47	47	Broken	1.68	0.36	Ross	39.3584	82.9932	1	2
Caldwell's Bottom	47	47	Whole	1.75	0.5	Ross	39.3584	82.9932	1	2
Caldwell's Bottom	Ro-8	47	Broken	1.79	0.51	Ross	39.3584	82.9932	1	2
Caldwell's Bottom	Ro-8	47	Whole	1.82	0.36	Ross	39.3584	82.9932	1	2
Caldwell's Bottom	Ro-8	47	Broken	1.85	0.63	Ross	39.3584	82.9932	1	2
Caldwell's Bottom	Ro-8 Ro-8	47	Broken	1.89	0.4	Ross	39.3584	82.9932	1	2
Caldwell's Bottom	Ro-8	47	Broken	2.03	0.35	Ross	39.3584	82.9932	1	2
Caldwell's Bottom	47	47	Broken	2.03	0.4	Ross	39.3584	82.9932	1	2
Caldwell's Bottom	47	47	Broken	2.08	0.77	Ross	39.3584	82.9932	1	2
Caldwell's Bottom	Ro-8	47	Broken	2.13	0.5	Ross	39.3584	82.9932	1	2
Caldwell's Bottom	Ro-8	47	Broken	2.27	0.41	Ross	39.3584	82.9932	1	2
Caldwell's Bottom	47	47	Broken	2.27	0.37	Ross	39.3584	82.9932	1	2
Caldwell's Bottom	Ro-8	47	Broken	2.28	0.36	Ross	39.3584	82.9932	1	2
Caldwell's Bottom		47	Broken	2.31	0.42	Ross	39.3584	82.9932	1	2
Caldwell's Bottom	Ro-8	47	Broken	2.6	0.37	Ross	39.3584	82.9932	1	2
Caldwell's Bottom	47	47	Broken	2.67	0.55	Ross	39.3584	82.9932	1	2
Caldwell's Bottom	Ro-8	47	Broken	2.94	0.65	Ross	39.3584	82.9932	1	2
Caldwell's Bottom	Ro-8	47	Broken	3.01	0.5	Ross	39.3584	82.9932	1	2
Caldwell's Bottom	46 Ro-8	46	Broken	3.42	0.56	Ross	39.3584	82.9932	1	2
Caldwell's on Higby	Ro-1		Whole	1.83	0.42	Ross	39.3584	82.9932	1	2
Ceplus	403/635	Biface Madison Point	Broken	1.59	0.38	Ross	39.3584	82.9932	1	2
Ceplus	403/660	Biface Levanna Point	Broken	1.71	0.42	Ross	39.3584	82.9932	1	2
Ceplus	403/459		Broken	1.86	0.7	Ross	39.3584	82.9932	1	2
Ceplus	403/182		Broken	1.9	0.51	Ross	39.3584	82.9932	1	2
Ceplus	403/490		Broken	1.91	0.33	Ross	39.3584	82.9932	1	2
Ceplus	403/658	Biface Levanna Point	Broken	2.01	0.56	Ross	39.3584	82.9932	1	2
Ceplus	403/650	Biface Levanna	Broken	2.09	0.39	Ross	39.3584	82.9932	1	2
Ceplus	403/634	Biface Levanna Point	Broken	2.13	0.46	Ross	39.3584	82.9932	1	2
Ceplus	403/181		Broken	2.21	0.65	Ross	39.3584	82.9932	1	2
Ceplus	403/183		Broken	2.23	0.43	Ross	39.3584	82.9932	1	2
Ceplus	403/532	Levanna Point (450-800 AD)	Broken	2.34	0.5	Ross	39.3584	82.9932	1	2
Ceplus	403/492		Whole	2.49	0.59	Ross	39.3584	82.9932	1	2
Ceplus	403/460		Broken	2.59	0.51	Ross	39.3584	82.9932	1	2
Chesser	G-0-.5	208	Broken	1.33	0.38	Athens	39.303	82.1278	1	2
Chesser	AN-1 M-0-.5	208	Broken	1.36	0.47	Athens	39.303	82.1278	1	2
Chesser	AN-1 I-0-0.5	208	Broken	1.45	0.41	Athens	39.303	82.1278	1	2
Chesser	AN-1 L-1.0-1.5	208	Broken	1.51	0.39	Athens	39.303	82.1278	1	2
Chesser	AN-1 ETA-.5-1.0	208	Broken	1.66	0.57	Athens	39.303	82.1278	1	2
Chesser	AN-1 SL-3 0-.5	208	Broken	1.76	0.4	Athens	39.303	82.1278	1	2
Chesser	G-0-.5 AN-1	208	Broken	1.8	0.43	Athens	39.303	82.1278	1	2
Chesser	AN-1 ETA-0-.5	208	Broken	1.88	0.44	Athens	39.303	82.1278	1	2
Chesser	AN-1 RE-0-.5 M-dist	208	Whole	2.02	0.6	Athens	39.303	82.1278	1	2
Chesser	AN-1 P-0-.5	208	Broken	2.03	0.41	Athens	39.303	82.1278	1	2
Chesser	AN-1 E-Scraping	208	Broken	2.06	0.63	Athens	39.303	82.1278	1	2
Chesser	AN-1 H-1.0-1.5	208	Broken	2.19	0.44	Athens	39.303	82.1278	1	2
Chesser	AN-1 L 0-0.5	208	Broken	2.31	0.76	Athens	39.303	82.1278	1	2
Chesser	AN-1 SL-2 0-1.0	208	Broken	2.33	0.39	Athens	39.303	82.1278	1	2
Chesser	AN-1/G-0-0.5	208	Broken	2.48	0.52	Athens	39.303	82.1278	1	2
Chesser Cave	ETA .5-1.0	200	Broken	1.02	0.31	Athens	39.303	82.1278	1	2
Chesser Cave	AN-1 SL-2 1.0-1.5	75	Broken	1.39	0.34	Athens	39.303	82.1278	1	2
Chesser Cave	AN-1 RE-0-.5	75	Broken	1.48	0.39	Athens	39.303	82.1278	1	2
Chesser Cave	AN-1 △ 0-0.5	75	Whole	1.54	0.44	Athens	39.303	82.1278	1	2
Chesser Cave	AN-1 0.5-1.0	182	Broken	1.55	0.32	Athens	39.303	82.1278	1	2
Chesser Cave	AN-1 L 0-0.5		Broken	1.56	0.5	Athens	39.303	82.1278	1	2
Chesser Cave	AN-1 L-2.0-2.5	75	Broken	1.65	0.51	Athens	39.303	82.1278	1	2
Chesser Cave	AN-1 M-0-.5	75	Broken	1.68	0.53	Athens	39.303	82.1278	1	2
Chesser Cave	AN-1 ETA-.5-1.0		Whole	1.71	0.6	Athens	39.303	82.1278	1	2
Chesser Cave	AN-1 L 0-0.5		Broken	1.71	0.36	Athens	39.303	82.1278	1	2
Chesser Cave	AN-1 I-0-0.5		Whole	1.72	0.3	Athens	39.303	82.1278	1	2
Chesser Cave	2.0-2.5 AN-1 SL-1/ZETA	204	Broken	1.72	0.69	Athens	39.303	82.1278	1	2
Chesser Cave	AN-1 Zta 0.5-1.0	200	Broken	1.77	0.38	Athens	39.303	82.1278	1	2
Chesser Cave	AN-1 ZETa 0-0.5	182	Broken	1.77	0.41	Athens	39.303	82.1278	1	2
Chesser Cave	AN-1 I-0-0.5	204	Broken	1.79	0.76	Athens	39.303	82.1278	1	2
Chesser Cave	AN-1 RE-0-.5	75	Broken	1.81	0.39	Athens	39.303	82.1278	1	2
Chesser Cave	AN-1 G-0-0.5	182	Broken	1.85	0.36	Athens	39.303	82.1278	1	2
Chesser Cave	AN-1 L 0-0.5		Whole	1.86	0.4	Athens	39.303	82.1278	1	2
Chesser Cave	AN-1 SL-3 0-.5	182	Broken	1.87	0.49	Athens	39.303	82.1278	1	2
Chesser Cave	AN-1 SL-2 0-10	75	Broken	1.88	0.45	Athens	39.303	82.1278	1	2
Chesser Cave	AN-1 SL-1 0-1.0		Whole	1.92	0.39	Athens	39.303	82.1278	1	2
Chesser Cave	AN-1 SF	182	Broken	1.98	0.41	Athens	39.303	82.1278	1	2
Chesser Cave	AN-1 L-var AN-1K-1.5-2.0	204	Broken	1.99	1.12	Athens	39.303	82.1278	1	2
Chesser Cave	AN-1 L 0.5-1.0	204	Broken	2.02	0.67	Athens	39.303	82.1278	1	2
Chesser Cave	AN-1 DO-0.1-1.5	182	Broken	2.04	0.44	Athens	39.303	82.1278	1	2
Chesser Cave	AN-1 J-K 0-0.5	182	Broken	2.07	0.37	Athens	39.303	82.1278	1	2
Chesser Cave	AN-1 F-0-.5	75	Broken	2.08	0.5	Athens	39.303	82.1278	1	2
Chesser Cave	AN-1 RE-.5-1.0	182	Broken	2.1	0.38	Athens	39.303	82.1278	1	2
Chesser Cave	AN-1 EPSILON 1.5-2.0	182	Broken	2.12	0.52	Athens	39.303	82.1278	1	2
Chesser Cave	AN-1 L-2.0-2.5	75	Broken	2.18	0.45	Athens	39.303	82.1278	1	2
Chesser Cave	AN-1 ETA .5-1.0	75	Broken	2.2	0.61	Athens	39.303	82.1278	1	2
Chesser Cave	AN-1 L-2.0-2.5	204	Broken	2.2	0.75	Athens	39.303	82.1278	1	2
Chesser Cave	AN-1 SL-1-SC-0-1.0	204	Broken	2.22	0.7	Athens	39.303	82.1278	1	2
Chesser Cave	AN-1 EPSILON 3.0-3.6	75	Broken	2.24	0.46	Athens	39.303	82.1278	1	2
Chesser Cave	AN-1 EPSILON 0-.5	204	Broken	2.25	0.86	Athens	39.303	82.1278	1	2
Chesser Cave	AN-1 SL-1 1.0-1.5	75	Broken	2.27	0.64	Athens	39.303	82.1278	1	2
Chesser Cave	AN-1 ETA-.5-1.0	182	Broken	2.27	0.46	Athens	39.303	82.1278	1	2
Chesser Cave	AN-1 I-0-0.5	204	Whole	2.35	1.05	Athens	39.303	82.1278	1	2
Chesser Cave	AN-1 EPSILON 0-.5	182	Broken	2.37	0.59	Athens	39.303	82.1278	1	2
Chesser Cave	An-1 Zeta 0-0.5	182	Broken	2.45	0.35	Athens	39.303	82.1278	1	2
Chesser Cave	AN-1 ETA-.5-1.0	182	Whole	2.47	0.62	Athens	39.303	82.1278	1	2
Chesser Cave	AN-1 L-M .5-1.0		Broken	2.49	0.48	Athens	39.303	82.1278	1	2
Chesser Cave	AN-1 EPSILON 0-.5	182	Broken	2.54	0.36	Athens	39.303	82.1278	1	2
Chesser Cave	AN-1 ETA-.5-1.0	182	Broken	2.6	0.34	Athens	39.303	82.1278	1	2
Chesser Cave	ALBENIZ	182	Broken	2.62	0.59	Athens	39.303	82.1278	1	2
Chesser Cave	AN-1 ETS/ZETA 5-10	75	Broken	2.67	0.31	Athens	39.303	82.1278	1	2
Chesser Cave	AN-1 ETA-.5-1.0	75	Broken	2.7	0.55	Athens	39.303	82.1278	1	2
Chesser Cave	AN-1 g-0.5-1.0	204	Broken	2.8	0.95	Athens	39.303	82.1278	1	2
Chesser Cave	AN-1 G G-0-.5	204	Broken	2.84	0.85	Athens	39.303	82.1278	1	2
Chesser Cave	AN-1 J-0-0.5		Broken	2.91	0.48	Athens	39.303	82.1278	1	2
Chesser Cave	An-1 G-0.5-1.0	182	Broken	2.97	0.48	Athens	39.303	82.1278	1	2
Chesser Cave	AN-1 G-0.5-1.0		Broken	2.98	0.48	Athens	39.303	82.1278	1	2
Chesser Cave	AN-1 L 0.5-1.0		Broken	3.11	0.5	Athens	39.303	82.1278	1	2
Chesser Cave	AN-1 RE-.5-1.0	182	Broken	3.15	0.76	Athens	39.303	82.1278	1	2
Crawford			Broken	1.77	0.68	Crawford	40.8268	82.9932	3	1
Crawford			Broken	2.35	0.65	Crawford	40.8268	82.9932	3	1
Crawford			Broken	2.44	0.66	Crawford	40.8268	82.9932	3	1
Crawford			Broken	2.72	0.87	Crawford	40.8268	82.9932	3	1
Crawford			Broken	2.94	0.67	Crawford	40.8268	82.9932	3	1
Cuyahoga Co. Clague Rd	606 cy-4		Whole	1.4	0.47	Cuyahoga	41.4339	81.6758	3	1
Cuyahoga Co. Clague Rd	cu 50		Whole	1.51	0.35	Cuyahoga	41.4339	81.6758	3	1
Cuyahoga Co. Clague Rd	599 cy-4		Broken	3.21	0.63	Cuyahoga	41.4339	81.6758	3	1
Graham Village	T4 plow		Broken	1.14	0.29	Hocking	39.4909	82.4753	1	2
Graham Village	F3 L5		Broken	1.32	0.52	Hocking	39.4909	82.4753	1	2
Graham Village	F1 L8 2		Broken	1.36	0.56	Hocking	39.4909	82.4753	1	2
Graham Village			Broken	1.37	0.36	Hocking	39.4909	82.4753	1	2
Graham Village	Ho-1 F4		Whole	1.39	0.36	Hocking	39.4909	82.4753	1	2
Graham Village	T8 L2		Broken	1.44	0.43	Hocking	39.4909	82.4753	1	2
Graham Village	F1 L3		Broken	1.44	0.4	Hocking	39.4909	82.4753	1	2
Graham Village	F8 B		Whole	1.44	0.36	Hocking	39.4909	82.4753	1	2
Graham Village	Ho-1 F2 L		Broken	1.46	0.47	Hocking	39.4909	82.4753	1	2
Graham Village	F5 L3		Broken	1.47	0.35	Hocking	39.4909	82.4753	1	2
Graham Village	T4X L3		Broken	1.5	0.39	Hocking	39.4909	82.4753	1	2
Graham Village	6 40-1 T-7 L-1-2		Broken	1.51	0.65	Hocking	39.4909	82.4753	1	2
Graham Village			Broken	1.53	0.28	Hocking	39.4909	82.4753	1	2
Graham Village	F8 L5		Broken	1.54	0.34	Hocking	39.4909	82.4753	1	2
Graham Village	t1		Whole	1.56	0.36	Hocking	39.4909	82.4753	1	2
Graham Village	T-17 L1:2		Whole	1.57	0.68	Hocking	39.4909	82.4753	1	2
Graham Village	F3 L3		Broken	1.59	0.31	Hocking	39.4909	82.4753	1	2
Graham Village	F1 L6		Broken	1.59	0.37	Hocking	39.4909	82.4753	1	2
Graham Village	Ho-1 T-2 L1-2		Whole	1.61	0.32	Hocking	39.4909	82.4753	1	2
Graham Village	F8 L4		Broken	1.61	0.49	Hocking	39.4909	82.4753	1	2
Graham Village	F6 L9		Broken	1.62	0.44	Hocking	39.4909	82.4753	1	2
Graham Village	F1 L8		Broken	1.63	0.66	Hocking	39.4909	82.4753	1	2
Graham Village	T-17 L1-2		Broken	1.64	0.44	Hocking	39.4909	82.4753	1	2
Graham Village	F10 L4		Broken	1.65	0.48	Hocking	39.4909	82.4753	1	2
Graham Village	T-4 plow		Broken	1.66	0.46	Hocking	39.4909	82.4753	1	2
Graham Village	Ho-1 F8 L4		Whole	1.7	0.37	Hocking	39.4909	82.4753	1	2
Graham Village	F6 L5		Broken	1.71	0.53	Hocking	39.4909	82.4753	1	2
Graham Village	MCE 17 509		Broken	1.72	0.55	Hocking	39.4909	82.4753	1	2
Graham Village	T4 plow		Broken	1.73	0.61	Hocking	39.4909	82.4753	1	2
Graham Village	Ho-1 T-2 L102		Broken	1.74	0.36	Hocking	39.4909	82.4753	1	2
Graham Village	G Ho-1 T2		Broken	1.77	0.38	Hocking	39.4909	82.4753	1	2
Graham Village	Ho-1 T4X L3 3		Broken	1.77	0.43	Hocking	39.4909	82.4753	1	2
Graham Village			Broken	1.77	0.36	Hocking	39.4909	82.4753	1	2
Graham Village	F8 L3		Broken	1.79	0.61	Hocking	39.4909	82.4753	1	2
Graham Village	Ho-1 T8 L3		Broken	1.79	0.45	Hocking	39.4909	82.4753	1	2
Graham Village	F9 L4		Whole	1.81	0.39	Hocking	39.4909	82.4753	1	2
Graham Village	F3 L5		Broken	1.81	0.35	Hocking	39.4909	82.4753	1	2
Graham Village		Ho-1 SF Flint	Broken	1.82	0.53	Hocking	39.4909	82.4753	1	2
Graham Village	F8 B		Broken	1.84	0.75	Hocking	39.4909	82.4753	1	2
Graham Village	Ho-1 T5 L-1-2		Broken	1.85	0.38	Hocking	39.4909	82.4753	1	2
Graham Village	F3 L5		Broken	1.85	0.36	Hocking	39.4909	82.4753	1	2
Graham Village	T-17 W L		Broken	1.86	0.54	Hocking	39.4909	82.4753	1	2
Graham Village	F17 L1-2		Whole	1.86	1.28	Hocking	39.4909	82.4753	1	2
Graham Village			Whole	1.88	0.87	Hocking	39.4909	82.4753	1	2
Graham Village	F8 B		Broken	1.92	0.5	Hocking	39.4909	82.4753	1	2
Graham Village	F1 L4		Broken	1.93	0.51	Hocking	39.4909	82.4753	1	2
Graham Village	F6 L5		Whole	1.95	0.98	Hocking	39.4909	82.4753	1	2
Graham Village	5 F12 L1-2		Whole	1.97	0.54	Hocking	39.4909	82.4753	1	2
Graham Village	F6 L5		Broken	2.01	0.59	Hocking	39.4909	82.4753	1	2
Graham Village	F3 L4		Broken	2.02	0.51	Hocking	39.4909	82.4753	1	2
Graham Village	Ho-1 F2 L4		Broken	2.08	0.37	Hocking	39.4909	82.4753	1	2
Graham Village	10 F-13 L 1-2		Whole	2.08	0.62	Hocking	39.4909	82.4753	1	2
Graham Village	Ho-1 F2 L1		Broken	2.09	0.65	Hocking	39.4909	82.4753	1	2
Graham Village	8 F10 L4		Broken	2.09	0.39	Hocking	39.4909	82.4753	1	2
Graham Village	Ho-1 F3 L5		Broken	2.11	0.64	Hocking	39.4909	82.4753	1	2
Graham Village	F1 L4		Broken	2.15	0.48	Hocking	39.4909	82.4753	1	2
Graham Village	14 F12 L-1-2		Broken	2.15	0.98	Hocking	39.4909	82.4753	1	2
Graham Village		Ho-1 SF Flint	Broken	2.16	0.45	Hocking	39.4909	82.4753	1	2
Graham Village	F1 L3		Broken	2.17	0.45	Hocking	39.4909	82.4753	1	2
Graham Village	Ho-1 Test Pit Moy E		Broken	2.31	0.79	Hocking	39.4909	82.4753	1	2
Graham Village			Broken	2.33	0.91	Hocking	39.4909	82.4753	1	2
Graham Village	T7 L4		Whole	2.33	1.13	Hocking	39.4909	82.4753	1	2
Graham Village	F 17 L3		Whole	2.34	0.82	Hocking	39.4909	82.4753	1	2
Graham Village	F17W L8		Broken	2.38	0.41	Hocking	39.4909	82.4753	1	2
Graham Village	F12 L3		Broken	2.39	0.89	Hocking	39.4909	82.4753	1	2
Graham Village	No-1 F9 L5		Broken	2.47	0.49	Hocking	39.4909	82.4753	1	2
Graham Village	F3 L3		Broken	2.5	0.44	Hocking	39.4909	82.4753	1	2
Graham Village	F3 L5		Broken	2.51	0.68	Hocking	39.4909	82.4753	1	2
Graham Village	9		Whole	2.52	0.7	Hocking	39.4909	82.4753	1	2
Graham Village	T-11 L 1-2		Whole	2.59	0.94	Hocking	39.4909	82.4753	1	2
Graham Village			Whole	2.59	0.75	Hocking	39.4909	82.4753	1	2
Graham Village	T 17 W E8		Broken	2.67	0.98	Hocking	39.4909	82.4753	1	2
Graham Village	603 1805 OW L-L		Broken	2.75	0.45	Hocking	39.4909	82.4753	1	2
Graham Village		Ho-1 SF Flint	Broken	2.99	2.56	Hocking	39.4909	82.4753	1	2
Harness		Projectile Points	Broken	1.8	0.46	Ross	39.3584	82.9932	1	2
Harness		Projectile Points	Broken	1.86	0.37	Ross	39.3584	82.9932	1	2
Harness		Projectile Points	Broken	1.91	0.41	Ross	39.3584	82.9932	1	2
Harness		Trench G Proj. Pt. Fragments	Broken	1.8	0.45	Ross	39.3584	82.9932	1	2
Harness		Top of Midden Aug. 1981	Whole	2.05	0.43	Ross	39.3584	82.9932	1	2
Harness Village	634 9 RB 5	#5	Broken	1.77	0.34	Ross	39.3584	82.9932	1	2
Harness Village	634 6 RB	#5	Broken	1.99	0.45	Ross	39.3584	82.9932	1	2
Harness Village	G 634 7 RB	#5	Broken	2.12	0.43	Ross	39.3584	82.9932	1	2
Harness Village	634 8 RB	#5	Broken	2.33	0.55	Ross	39.3584	82.9932	1	2
Harry Gillette Farm	G RO-13		Broken	3.29	0.5	Ross	39.3584	82.9932	1	2
Huber	ER-3/S	Huber Site Surface	Broken	1.5	0.56	Erie	41.435	82.4753	3	1
Huber	Er-3/S	Huber Site Surface	Broken	1.52	0.46	Erie	41.435	82.4753	3	1
Huber	Er-3/S	Huber Site Surface	Whole	1.53	0.37	Erie	41.435	82.4753	3	1
Huber	Er-3/S	Huber Site Surface	Broken	1.61	0.37	Erie	41.435	82.4753	3	1
Huber	Er-3/S	Huber Site Surface	Broken	1.64	0.65	Erie	41.435	82.4753	3	1
Huber	Er-3/S	Huber Site Surface	Broken	1.67	0.5	Erie	41.435	82.4753	3	1
Huber	Er-3/S	Huber Site Surface	Broken	1.68	0.37	Erie	41.435	82.4753	3	1
Huber	Er-3/S	Huber Site Surface	Broken	1.75	0.46	Erie	41.435	82.4753	3	1
Huron River Valley	312 Hu-3		Whole	1.12	0.53	Huron	41.1267	82.6483	3	1
Huron River Valley	3011 Hu-3		Whole	1.68	0.51	Huron	41.1267	82.6483	3	1
Huron River Valley	3241 Hu-3		Whole	2.84	0.85	Huron	41.1267	82.6483	3	1
Kellenberger's Bottom		77	Broken	2.68	0.59	Ross	39.3584	82.9932	1	2
Kramer	402/731	27	Whole	0.89	0.47	Ross	39.3584	82.9932	1	2
Kramer	402/320	402/320-322 402/324	Broken	1.12	0.51	Ross	39.3584	82.9932	1	2
Kramer	402/168	33-RO-33 0-25 cm	Broken	1.19	0.48	Ross	39.3584	82.9932	1	2
Kramer		Fort Ancient Point	Broken	1.2	0.95	Ross	39.3584	82.9932	1	2
Kramer	402/321		Whole	1.25	0.3	Ross	39.3584	82.9932	1	2
Kramer	402-1434	33-RO-33 0N 30E	Broken	1.26	0.36	Ross	39.3584	82.9932	1	2
Kramer	402/167	33-RO-33 0-25 cm	Broken	1.31	0.44	Ross	39.3584	82.9932	1	2
Kramer	402/166	402/165-168	Broken	1.31	0.43	Ross	39.3584	82.9932	1	2
Kramer	402/1051	402/1051	Broken	1.32	0.48	Ross	39.3584	82.9932	1	2
Kramer	402-1435	33-RO-33 0N 30E	Broken	1.33	0.48	Ross	39.3584	82.9932	1	2
Kramer	402/825	30-32 0N9W F.7	Broken	1.33	0.44	Ross	39.3584	82.9932	1	2
Kramer	402/5148		Whole	1.35	0.4	Ross	39.3584	82.9932	1	2
Kramer	402/562	2	Whole	1.36	0.51	Ross	39.3584	82.9932	1	2
Kramer		33-RO-33 0N-15 west	Broken	1.39	0.54	Ross	39.3584	82.9932	1	2
Kramer	402/1012	402/1012	Broken	1.39	0.43	Ross	39.3584	82.9932	1	2
Kramer	402/41	402/15 15 18 22 27 41	Broken	1.4	0.81	Ross	39.3584	82.9932	1	2
Kramer	402/121	3	Broken	1.4	0.33	Ross	39.3584	82.9932	1	2
Kramer	402/2348	37-38	Whole	1.41	0.59	Ross	39.3584	82.9932	1	2
Kramer	402/528	16	Whole	1.43	0.38	Ross	39.3584	82.9932	1	2
Kramer	402/2340	402/2340-2344	Broken	1.45	0.45	Ross	39.3584	82.9932	1	2
Kramer	402-1803	33RO33 55-171 cm	Broken	1.46	0.37	Ross	39.3584	82.9932	1	2
Kramer	402/2045	402/2045	Broken	1.46	0.48	Ross	39.3584	82.9932	1	2
Kramer	402/572	402/572	Whole	1.49	0.35	Ross	39.3584	82.9932	1	2
Kramer	814	402/816-826	Broken	1.5	0.44	Ross	39.3584	82.9932	1	2
Kramer	402/822	30-32 0N9W F.7	Whole	1.52	0.48	Ross	39.3584	82.9932	1	2
Kramer	402/1563		Whole	1.53	0.37	Ross	39.3584	82.9932	1	2
Kramer		Madison Projectile Pt Bases	Broken	1.53	0.43	Ross	39.3584	82.9932	1	2
Kramer	816	402/816-826	Broken	1.57	0.41	Ross	39.3584	82.9932	1	2
Kramer	402/324		Whole	1.58	0.8	Ross	39.3584	82.9932	1	2
Kramer	402/1663		Whole	1.59	0.45	Ross	39.3584	82.9932	1	2
Kramer	402/3000	18	Whole	1.59	0.4	Ross	39.3584	82.9932	1	2
Kramer	402/2044	402/2044 5	Broken	1.63	0.39	Ross	39.3584	82.9932	1	2
Kramer	402/1582		Broken	1.63	0.49	Ross	39.3584	82.9932	1	2
Kramer	402/1711	402/1706-1763	Broken	1.63	0.67	Ross	39.3584	82.9932	1	2
Kramer	402/18	402/15 15 18 22 27 41	Broken	1.64	0.96	Ross	39.3584	82.9932	1	2
Kramer	402/2632	402/2632	Broken	1.68	0.46	Ross	39.3584	82.9932	1	2
Kramer	402/2047	402/2047	Broken	1.68	0.5	Ross	39.3584	82.9932	1	2
Kramer	402/1086	402/1086-1088	Broken	1.69	0.47	Ross	39.3584	82.9932	1	2
Kramer	402/15	402/15 15 18 22 27 41	Broken	1.69	0.58	Ross	39.3584	82.9932	1	2
Kramer	1700	402/1699-1701	Broken	1.7	0.38	Ross	39.3584	82.9932	1	2
Kramer	402/1664		Broken	1.71	0.56	Ross	39.3584	82.9932	1	2
Kramer	402/290	402/290	Broken	1.71	0.74	Ross	39.3584	82.9932	1	2
Kramer	402/5146	22	Broken	1.75	0.41	Ross	39.3584	82.9932	1	2
Kramer	402/2046	402/2046	Broken	1.75	0.54	Ross	39.3584	82.9932	1	2
Kramer	402/12	402/15 15 18 22 27 41	Broken	1.75	0.57	Ross	39.3584	82.9932	1	2
Kramer	402/2048	402/2048	Broken	1.77	0.45	Ross	39.3584	82.9932	1	2
Kramer	402/491	402/486-494	Broken	1.77	0.48	Ross	39.3584	82.9932	1	2
Kramer	402/1087	402/1086-1088 11	Whole	1.79	0.62	Ross	39.3584	82.9932	1	2
Kramer	1113	402/1113-1117	Broken	1.8	0.47	Ross	39.3584	82.9932	1	2
Kramer	402/693	33-RO-33 0N-9W	Whole	1.83	0.53	Ross	39.3584	82.9932	1	2
Kramer	402/1581		Broken	1.83	0.43	Ross	39.3584	82.9932	1	2
Kramer	402/5149	6	Broken	1.84	0.43	Ross	39.3584	82.9932	1	2
Kramer	402/1666	402/1660 1662-1665	Broken	1.84	0.35	Ross	39.3584	82.9932	1	2
Kramer	402/2535	15	Whole	1.89	0.4	Ross	39.3584	82.9932	1	2
Kramer	1114	402/1113-1117	Broken	1.9	0.62	Ross	39.3584	82.9932	1	2
Kramer	402/1662	402/1660 1662-1665	Broken	1.93	0.57	Ross	39.3584	82.9932	1	2
Kramer		Madison Projectile Pt Bases	Broken	1.93	0.43	Ross	39.3584	82.9932	1	2
Kramer	402/4007	402/4007	Broken	2.03	0.39	Ross	39.3584	82.9932	1	2
Kramer	402/1701	13	Whole	2.07	0.56	Ross	39.3584	82.9932	1	2
Kramer	402/2349	37-38	Broken	2.16	0.48	Ross	39.3584	82.9932	1	2
Kramer	402/27	402/15 15 18 22 27 41	Broken	2.16	0.55	Ross	39.3584	82.9932	1	2
Kramer	402/5147	8	Whole	2.24	1.04	Ross	39.3584	82.9932	1	2
Kramer	402/13	26	Whole	2.24	1.03	Ross	39.3584	82.9932	1	2
Kramer		Debitage	Broken	2.25	0.77	Ross	39.3584	82.9932	1	2
Kramer	402/1296	402/1296	Whole	2.3	0.87	Ross	39.3584	82.9932	1	2
Kramer	402/1464	2	Whole	2.33	0.7	Ross	39.3584	82.9932	1	2
Kramer	402-1806	33RO33 55-171 cm	Whole	2.34	0.75	Ross	39.3584	82.9932	1	2
Kramer	402/688	33-RO-33 0N-9W	Broken	2.36	0.99	Ross	39.3584	82.9932	1	2
Kramer	402/559	19	Whole	2.42	0.58	Ross	39.3584	82.9932	1	2
Kramer	402/1136	402/1136-1137	Broken	2.47	0.9	Ross	39.3584	82.9932	1	2
Kramer	402/823	30-32 0N9W F.7	Broken	2.48	0.64	Ross	39.3584	82.9932	1	2
Kramer	402/959	29	Whole	2.49	0.69	Ross	39.3584	82.9932	1	2
Kramer	402/2520	402/2520	Broken	2.58	0.69	Ross	39.3584	82.9932	1	2
Kramer	402-1853	33-RO-33 0N-3W	Broken	2.59	0.89	Ross	39.3584	82.9932	1	2
Kramer	402/126	402/126	Broken	2.65	0.93	Ross	39.3584	82.9932	1	2
Kramer	402/1713	402/1706-1763 20	Whole	2.69	1.13	Ross	39.3584	82.9932	1	2
Kramer	402/1665	402/1660 1662-1665	Broken	2.79	0.65	Ross	39.3584	82.9932	1	2
Kramer		0N 21W F-16	Whole	3.24	0.61	Ross	39.3584	82.9932	1	2
Kramer	402-1852	33-RO-33 0N-3W	Whole	3.68	0.81	Ross	39.3584	82.9932	1	2
Kramer		33-RO-33 0N-15 west	Broken	1.57	0.65	Ross	39.3584	82.9932	1	2
Kramer	402-150	33RO33 55-65 cm	Whole	1.83	0.35	Ross	39.3584	82.9932	1	2
Kramer	402/1137	402/1136-1137	Whole	1.92	0.45	Ross	39.3584	82.9932	1	2
Leimbach	404-252 B-12 6"-9"		Whole	1.27	0.32	Lorain	41.4528	82.1824	3	1
Leimbach	404-493 D-9 6"-9"		Broken	1.28	0.32	Lorain	41.4528	82.1824	3	1
Leimbach	404-411 D-2 P.Z.		Whole	1.33	0.42	Lorain	41.4528	82.1824	3	1
Leimbach	L 0-.6	Leimbach 404-1003	Whole	1.5	0.51	Lorain	41.4528	82.1824	3	1
Leimbach	404-411 D-2 P.Z.		Whole	1.56	0.43	Lorain	41.4528	82.1824	3	1
Leimbach	404-477 D-7 6"-9"		Broken	1.6	0.3	Lorain	41.4528	82.1824	3	1
Leimbach	404-285 C-2 P.Z.		Broken	1.6	0.45	Lorain	41.4528	82.1824	3	1
Leimbach	440-148 B-1 P.Z.		Broken	1.64	0.55	Lorain	41.4528	82.1824	3	1
Leimbach	404-387 D-1 P.Z.		Broken	1.64	0.38	Lorain	41.4528	82.1824	3	1
Leimbach	404-604 I 0-.6		Broken	1.66	0.31	Lorain	41.4528	82.1824	3	1
Leimbach	404-560 G .6-.8		Broken	1.7	0.55	Lorain	41.4528	82.1824	3	1
Leimbach	404-462 D-3 +3"-6"		Broken	1.76	0.39	Lorain	41.4528	82.1824	3	1
Leimbach	404-522 E-6 6"-9"		Broken	1.81	0.33	Lorain	41.4528	82.1824	3	1
Leimbach	404-58 A-3 P.Z.		Broken	1.9	0.45	Lorain	41.4528	82.1824	3	1
Leimbach	404-476 D-7 6"-9"		Whole	2.86	0.72	Lorain	41.4528	82.1824	3	1
Lenly Parks	LP 33Ro-22	52	Broken	2.23	0.51	Ross	39.3584	82.9932	1	2
Licking County			Broken	2.09	0.46	Licking	40.1461	82.4753	2	2
Licking County			Broken	2.79	0.81	Licking	40.1461	82.4753	2	2
Licking County			Broken	2.93	0.92	Licking	40.1461	82.4753	2	2
Licking County			Broken	3.46	0.68	Licking	40.1461	82.4753	2	2
Locust	8N 6W		Broken	1.91	0.46	Muskingum	39.9478	81.9535	2	2
Locust	F-21		Whole	3.4	0.95	Muskingum	39.9478	81.9535	2	2
Locust Site		8N 6W	Broken	1.93	0.44	Muskingum	39.9478	81.9535	2	2
Locust Site		S.F. 6/21/82	Broken	2.49	0.47	Muskingum	39.9478	81.9535	2	2
Locust Site	F-21 South Balk	28 8E Feature 21	Broken	3.56	0.67	Muskingum	39.9478	81.9535	2	2
Moorehead			Broken	1.39	0.41	Warren	39.4241	84.1857	1	1
Moorehead			Broken	1.56	0.33	Warren	39.4241	84.1857	1	1
Moorehead		Points	Broken	1.56	0.27	Warren	39.4241	84.1857	1	1
Moorehead			Broken	1.57	0.26	Warren	39.4241	84.1857	1	1
Moorehead		Points	Broken	1.58	0.34	Warren	39.4241	84.1857	1	1
Moorehead			Broken	1.61	0.26	Warren	39.4241	84.1857	1	1
Moorehead		Points	Broken	1.63	0.25	Warren	39.4241	84.1857	1	1
Moorehead		Points	Broken	1.74	0.45	Warren	39.4241	84.1857	1	1
Moorehead			Broken	1.75	0.45	Warren	39.4241	84.1857	1	1
Moorehead			Broken	1.91	0.8	Warren	39.4241	84.1857	1	1
Moorehead			Broken	1.91	0.73	Warren	39.4241	84.1857	1	1
Moorehead			Broken	1.98	0.6	Warren	39.4241	84.1857	1	1
Moorehead			Broken	2.26	0.54	Warren	39.4241	84.1857	1	1
Moorehead			Broken	2.55	0.56	Warren	39.4241	84.1857	1	1
Morrison	M-1 Ro-2	Surface Varia	Broken	1.25	0.43	Ross	39.3584	82.9932	1	2
Morrison		Surface Varia	Broken	1.67	0.38	Ross	39.3584	82.9932	1	2
Morrison	Morrison Pit C	Morrison C	Whole	1.75	0.33	Ross	39.3584	82.9932	1	2
Morrison	Ro-2 G	△	Whole	1.98	0.4	Ross	39.3584	82.9932	1	2
Morrison		Surface Varia	Broken	2	0.45	Ross	39.3584	82.9932	1	2
Morrison	Pit L	Pit L Chip	Whole	2.25	0.38	Ross	39.3584	82.9932	1	2
Morrison		Surface Varia	Broken	2.28	0.65	Ross	39.3584	82.9932	1	2
Morrison		Surface Varia	Broken	2.32	0.48	Ross	39.3584	82.9932	1	2
Morrison		Surface Varia	Whole	2.45	0.4	Ross	39.3584	82.9932	1	2
Morrison		Surface Varia	Broken	2.62	0.43	Ross	39.3584	82.9932	1	2
Oberly			Whole	2.5	0.72	Ross	39.3584	82.9932	1	2
Purdum	33Ro-15	No. 4	Broken	2.24	0.39	Ross	39.3584	82.9932	1	2
Purdum	Ro-15	#25	Broken	2.36	0.41	Ross	39.3584	82.9932	1	2
Rais Rock Shelter	24		Broken	2.74	0.58	Jackson	39.006	82.6483	1	2
Raven Rock	RR F-27	328 #2	Whole	1.19	0.41	Belmont	40.0326	80.8987	2	2
Raven Rock	F-27 0-4	328 #2	Broken	1.35	0.36	Belmont	40.0326	80.8987	2	2
Raven Rock	RR A-O Top	328 #2	Broken	1.83	0.64	Belmont	40.0326	80.8987	2	2
Raven Rocks Belmont	RR-A A-12 4-8		Whole	2.63	0.64	Belmont	40.0326	80.8987	2	2
Reynolds	3126		Broken	1.33	0.49	Huron	41.1267	82.6483	3	1
Reynolds	3098		Whole	1.39	0.74	Huron	41.1267	82.6483	3	1
Reynolds	3444		Broken	1.45	0.58	Huron	41.1267	82.6483	3	1
Reynolds	3085		Broken	1.5	0.55	Huron	41.1267	82.6483	3	1
Reynolds	3104		Broken	1.5	0.43	Huron	41.1267	82.6483	3	1
Reynolds	3447		Broken	1.62	0.69	Huron	41.1267	82.6483	3	1
Reynolds	3465		Broken	1.63	0.77	Huron	41.1267	82.6483	3	1
Reynolds	3449		Broken	1.67	0.64	Huron	41.1267	82.6483	3	1
Reynolds	1640		Broken	1.74	0.45	Huron	41.1267	82.6483	3	1
Reynolds	3218		Broken	1.75	0.83	Huron	41.1267	82.6483	3	1
Reynolds	3235		Whole	1.75	0.5	Huron	41.1267	82.6483	3	1
Reynolds	3117		Broken	1.83	0.58	Huron	41.1267	82.6483	3	1
Reynolds	3467		Broken	1.84	0.56	Huron	41.1267	82.6483	3	1
Reynolds	3076		Broken	1.99	0.56	Huron	41.1267	82.6483	3	1
Reynolds	3113		Broken	2.02	0.44	Huron	41.1267	82.6483	3	1
Reynolds	3464		Whole	2.03	0.58	Huron	41.1267	82.6483	3	1
Reynolds	3565		Whole	2.18	0.92	Huron	41.1267	82.6483	3	1
Reynolds	3469		Whole	2.2	0.83	Huron	41.1267	82.6483	3	1
Reynolds	3216		Whole	2.3	1.06	Huron	41.1267	82.6483	3	1
Reynolds	3483		Broken	2.35	0.69	Huron	41.1267	82.6483	3	1
Reynolds	3435		Broken	2.41	0.57	Huron	41.1267	82.6483	3	1
Reynolds	3432		Broken	2.48	0.46	Huron	41.1267	82.6483	3	1
Reynolds	3426		Broken	2.49	0.53	Huron	41.1267	82.6483	3	1
Reynolds	315		Whole	2.51	0.78	Huron	41.1267	82.6483	3	1
Reynolds	3440		Broken	2.62	0.59	Huron	41.1267	82.6483	3	1
Reynolds	3434		Whole	3.02	0.61	Huron	41.1267	82.6483	3	1
Riker	33-Tu-2	Chipped St. Artifacts	Broken	1.15	0.27	Tuscarawas	40.3979	81.4279	2	2
Riker	33-Tu-2	Chipped St. Artifacts	Whole	1.3	0.4	Tuscarawas	40.3979	81.4279	2	2
Riker			Broken	1.35	0.33	Tuscarawas	40.3979	81.4279	2	2
Riker			Broken	1.36	0.51	Tuscarawas	40.3979	81.4279	2	2
Riker			Broken	1.38	0.33	Tuscarawas	40.3979	81.4279	2	2
Riker			Broken	1.43	0.46	Tuscarawas	40.3979	81.4279	2	2
Riker			Broken	1.43	0.35	Tuscarawas	40.3979	81.4279	2	2
Riker			Broken	1.44	0.3	Tuscarawas	40.3979	81.4279	2	2
Riker	33-Tu-2	Chipped St. Artifacts	Broken	1.47	0.32	Tuscarawas	40.3979	81.4279	2	2
Riker			Broken	1.5	0.31	Tuscarawas	40.3979	81.4279	2	2
Riker			Broken	1.53	0.37	Tuscarawas	40.3979	81.4279	2	2
Riker			Broken	1.53	0.34	Tuscarawas	40.3979	81.4279	2	2
Riker			Broken	1.54	0.5	Tuscarawas	40.3979	81.4279	2	2
Riker			Broken	1.54	0.36	Tuscarawas	40.3979	81.4279	2	2
Riker			Broken	1.56	0.37	Tuscarawas	40.3979	81.4279	2	2
Riker			Broken	1.57	0.44	Tuscarawas	40.3979	81.4279	2	2
Riker			Broken	1.57	0.58	Tuscarawas	40.3979	81.4279	2	2
Riker			Broken	1.59	0.38	Tuscarawas	40.3979	81.4279	2	2
Riker			Broken	1.59	0.39	Tuscarawas	40.3979	81.4279	2	2
Riker			Broken	1.63	0.39	Tuscarawas	40.3979	81.4279	2	2
Riker			Broken	1.67	0.51	Tuscarawas	40.3979	81.4279	2	2
Riker			Broken	1.67	0.43	Tuscarawas	40.3979	81.4279	2	2
Riker			Broken	1.7	0.37	Tuscarawas	40.3979	81.4279	2	2
Riker			Broken	1.7	0.47	Tuscarawas	40.3979	81.4279	2	2
Riker			Broken	1.71	0.42	Tuscarawas	40.3979	81.4279	2	2
Riker			Broken	1.71	0.32	Tuscarawas	40.3979	81.4279	2	2
Riker			Broken	1.72	0.41	Tuscarawas	40.3979	81.4279	2	2
Riker			Broken	1.72	0.43	Tuscarawas	40.3979	81.4279	2	2
Riker			Broken	1.73	0.32	Tuscarawas	40.3979	81.4279	2	2
Riker			Broken	1.74	0.37	Tuscarawas	40.3979	81.4279	2	2
Riker			Broken	1.77	0.44	Tuscarawas	40.3979	81.4279	2	2
Riker			Broken	1.79	0.35	Tuscarawas	40.3979	81.4279	2	2
Riker			Broken	1.79	0.39	Tuscarawas	40.3979	81.4279	2	2
Riker			Broken	1.84	0.41	Tuscarawas	40.3979	81.4279	2	2
Riker			Broken	1.84	0.67	Tuscarawas	40.3979	81.4279	2	2
Riker			Broken	1.85	0.45	Tuscarawas	40.3979	81.4279	2	2
Riker			Broken	1.92	0.45	Tuscarawas	40.3979	81.4279	2	2
Riker			Broken	1.96	0.56	Tuscarawas	40.3979	81.4279	2	2
Riker			Broken	2.11	0.47	Tuscarawas	40.3979	81.4279	2	2
Riker			Broken	2.22	0.58	Tuscarawas	40.3979	81.4279	2	2
Riker			Broken	2.24	0.45	Tuscarawas	40.3979	81.4279	2	2
Riker	33-Tu-2/06:	Chipped St. Artifacts	Broken	2.24	0.51	Tuscarawas	40.3979	81.4279	2	2
Riker			Broken	2.58	0.79	Tuscarawas	40.3979	81.4279	2	2
Root	3153 33Er-1		Broken	1.76	0.42	Erie	41.435	82.4753	3	1
Root	3152 33Er-1		Whole	2.3	0.47	Erie	41.435	82.4753	3	1
Site 10 33-Kn-211			Broken	1.76	0.46	Knox	40.4596	82.3018	2	2
Stanhope	81	33Ro33 Stanhope #2	Broken	1.82	0.42	Ross	39.3584	82.9932	1	2
Stanhope	33-RO-33	33Ro33 Stanhope #3	Whole	2.01	0.64	Ross	39.3584	82.9932	1	2
Stanhope	33-RO-33	33Ro33 Stanhope #3	Broken	2.14	0.46	Ross	39.3584	82.9932	1	2
Stanhope Cave			Broken	1.23	0.39	Ross	39.3584	82.9932	1	2
Stanhope Cave			Whole	1.37	0.44	Ross	39.3584	82.9932	1	2
Stanhope Cave			Broken	1.39	0.49	Ross	39.3584	82.9932	1	2
Stanhope Cave		Late Woodland	Broken	1.4	0.51	Ross	39.3584	82.9932	1	2
Stanhope Cave			Broken	1.49	0.45	Ross	39.3584	82.9932	1	2
Stanhope Cave			Whole	1.62	0.51	Ross	39.3584	82.9932	1	2
Stanhope Cave			Broken	1.65	0.52	Ross	39.3584	82.9932	1	2
Stanhope Cave			Broken	1.75	0.94	Ross	39.3584	82.9932	1	2
Stanhope Cave		Late Woodland	Whole	1.81	0.4	Ross	39.3584	82.9932	1	2
Stanhope Cave			Broken	1.85	1.09	Ross	39.3584	82.9932	1	2
Stanhope Cave		Late Woodland	Whole	1.93	0.47	Ross	39.3584	82.9932	1	2
Stanhope Cave			Broken	1.94	0.56	Ross	39.3584	82.9932	1	2
Stanhope Cave	Ja-3 A-3 0-5"		Broken	1.97	0.36	Ross	39.3584	82.9932	1	2
Stanhope Cave	Ja-3 L-2/0-6	Late Woodland	Whole	2.03	0.43	Ross	39.3584	82.9932	1	2
Stanhope Cave	Ja-3 A-3 0-6"		Broken	2.17	0.49	Ross	39.3584	82.9932	1	2
Stanhope Cave		Late Woodland	Broken	2.25	0.39	Ross	39.3584	82.9932	1	2
Stanhope Cave			Whole	2.35	0.36	Ross	39.3584	82.9932	1	2
Stanhope Cave			Broken	2.48	0.77	Ross	39.3584	82.9932	1	2
Stanhope Cave		Late Woodland	Broken	2.55	0.55	Ross	39.3584	82.9932	1	2
Stanhope Cave			Broken	2.62	1.28	Ross	39.3584	82.9932	1	2
Stanhope Cave			Broken	2.67	1.39	Ross	39.3584	82.9932	1	2
Stanhope Cave			Whole	2.79	0.6	Ross	39.3584	82.9932	1	2
Stanhope Cave	Ja-3 C-2 0-6		Broken	3.07	0.53	Ross	39.3584	82.9932	1	2
Stanhope Cave		Late Woodland	Broken	3.2	0.4	Ross	39.3584	82.9932	1	2
Stricker Rocks	S-B A 4 0-4	Stricker B	Broken	1.31	0.35	Knox	40.4596	82.3018	2	2
Stricker Rocks	AN-1 T	Stricker B	Broken	1.69	0.33	Knox	40.4596	82.3018	2	2
Stricker Rocks	A-11 4-8	Stricker B	Broken	1.82	0.35	Knox	40.4596	82.3018	2	2
Stricker Rocks	A-3 0-4	Stricker B	Broken	1.91	0.51	Knox	40.4596	82.3018	2	2
Stricker Rocks	S-B B-4 4"-8"	Stricker B	Broken	2.37	0.47	Knox	40.4596	82.3018	2	2
Wheelabout Cave	1/.37	1-A 0-6	Broken	1.25	0.3	Vinton	39.2876	82.5186	1	2
Wheelabout Cave	1/358		Broken	1.26	0.43	Vinton	39.2876	82.5186	1	2
Wheelabout Cave	1/.38		Whole	1.4	0.37	Vinton	39.2876	82.5186	1	2
Wheelabout Cave	1/360		Broken	1.44	0.35	Vinton	39.2876	82.5186	1	2
Wheelabout Cave	1/123	A-? (= 0-6	Broken	1.49	0.51	Vinton	39.2876	82.5186	1	2
Wheelabout Cave	1/.39	2a (0-12) 1/32, 1/33, 1/39 Box 2	Broken	1.51	0.41	Vinton	39.2876	82.5186	1	2
Wheelabout Cave	1/262		Whole	1.51	0.38	Vinton	39.2876	82.5186	1	2
Wheelabout Cave	1/152		Broken	1.57	0.41	Vinton	39.2876	82.5186	1	2
Wheelabout Cave	1/.69		Broken	1.58	0.54	Vinton	39.2876	82.5186	1	2
Wheelabout Cave	1/261		Whole	1.6	0.42	Vinton	39.2876	82.5186	1	2
Wheelabout Cave	1/.82	1/82 Box 4	Broken	1.63	0.51	Vinton	39.2876	82.5186	1	2
Wheelabout Cave	1/359		Whole	1.64	0.4	Vinton	39.2876	82.5186	1	2
Wheelabout Cave	1/308	1/308 Box 13	Broken	1.65	0.52	Vinton	39.2876	82.5186	1	2
Wheelabout Cave	1/.11	A-1 0-6	Broken	1.66	0.36	Vinton	39.2876	82.5186	1	2
Wheelabout Cave	1/.32	2a (0-12) 1/32, 1/33, 1/39 Box 2	Broken	1.72	0.51	Vinton	39.2876	82.5186	1	2
Wheelabout Cave	1/227	1/227 Box 10	Whole	1.75	0.59	Vinton	39.2876	82.5186	1	2
Wheelabout Cave	1/270	1/270 Box 11	Broken	1.75	0.34	Vinton	39.2876	82.5186	1	2
Wheelabout Cave	1/147		Broken	1.75	0.47	Vinton	39.2876	82.5186	1	2
Wheelabout Cave	1/153		Broken	1.79	0.42	Vinton	39.2876	82.5186	1	2
Wheelabout Cave	1/.85	1/85 Box 4	Broken	1.91	0.41	Vinton	39.2876	82.5186	1	2
Wheelabout Cave	1/238	C-1 (=B) 6-9	Broken	2.01	0.58	Vinton	39.2876	82.5186	1	2
Wheelabout Cave	1/344	1/344 Box 14	Broken	2.02	0.42	Vinton	39.2876	82.5186	1	2
Wheelabout Cave	1/209	1/209 Box 9	Broken	2.04	0.49	Vinton	39.2876	82.5186	1	2
Wheelabout Cave	1/237	C-1 (=B) 6-9	Broken	2.08	0.57	Vinton	39.2876	82.5186	1	2
Wheelabout Cave	1/206		Broken	2.09	0.58	Vinton	39.2876	82.5186	1	2
Wheelabout Cave	1/207	1/207 Box 9	Broken	2.14	0.37	Vinton	39.2876	82.5186	1	2
Wheelabout Cave	1/107	A-? (= 0-6	Broken	2.22	0.57	Vinton	39.2876	82.5186	1	2
Wheelabout Cave	1/.80	1/80 Box 4	Broken	2.23	0.69	Vinton	39.2876	82.5186	1	2
Wheelabout Cave	1/146	1/146 Box 7	Broken	2.27	0.62	Vinton	39.2876	82.5186	1	2
Wheelabout Cave	1/111	A-? (= 0-6	Broken	2.48	0.75	Vinton	39.2876	82.5186	1	2
Wheelabout Cave	1/149		Broken	2.61	0.4	Vinton	39.2876	82.5186	1	2
Will. Coll.		Cosh Co	Broken	2.01	0.34	Coshocton	40.272	81.8596	2	2
Will. Coll. 60-1 (45-5)	45-5 W3	DIagnostics	Broken	3.18	0.68	Coshocton	40.272	81.8596	2	2
Will. Coll. 60-1 (45-5)	45-54 W-3	Diagnostics	Whole	3.19	0.91	Coshocton	40.272	81.8596	2	2
Will. Coll.: 16-10	16-10 01-11	16-10 Cosh Co	Broken	1.52	0.3	Coshocton	40.272	81.8596	2	2
Willaims C-11	2 45-1		Broken	2.51	1.02	Coshocton	40.272	81.8596	2	2
Willaims C-11	45-1		Broken	2.83	0.79	Coshocton	40.272	81.8596	2	2
Williams C-11	45-1		Broken	2.76	0.7	Coshocton	40.272	81.8596	2	2
Williams Colelction		16-2	Whole	1.68	0.53	Coshocton	40.272	81.8596	2	2
Williams Coll: 16-14	16-14	16-14 Cosh Co	Broken	2.49	0.64	Coshocton	40.272	81.8596	2	2
Williams Coll: 16-15		Cosh Co	Broken	1.81	0.49	Coshocton	40.272	81.8596	2	2
Williams Coll: 16-15		Cosh Co	Broken	2.1	0.63	Coshocton	40.272	81.8596	2	2
Williams Coll: 16-15		Cosh Co	Broken	2.18	0.38	Coshocton	40.272	81.8596	2	2
Williams Coll: 16-15	16-15	Cosh Co	Broken	2.62	0.38	Coshocton	40.272	81.8596	2	2
Williams Coll: 16-25		Cosh Co	Broken	1.56	0.62	Coshocton	40.272	81.8596	2	2
Williams Coll: 16-8	16-8	16-8 Cosh Co	Broken	1.7	0.49	Coshocton	40.272	81.8596	2	2
Williams Coll: 42-8	42-8	Knox Co	Broken	1.69	0.45	Coshocton	40.272	81.8596	2	2
Williams Coll: 42-8	42-8	Knox Co	Broken	1.87	0.38	Coshocton	40.272	81.8596	2	2
Williams Coll: 42-8	42-8	Knox Co	Broken	2.35	0.41	Coshocton	40.272	81.8596	2	2
Williams Coll: All Cosh Co	CO3		Broken	1.86	0.69	Coshocton	40.272	81.8596	2	2
Williams Coll: All Cosh Co			Broken	2.27	0.51	Coshocton	40.272	81.8596	2	2
Williams Coll: All Cosh Co	CO3		Broken	2.38	0.72	Coshocton	40.272	81.8596	2	2
Williams Coll: All Cosh Co	16-11 HR		Broken	2.38	0.87	Coshocton	40.272	81.8596	2	2
Williams Coll: All Cosh Co	16-2		Broken	2.71	0.65	Coshocton	40.272	81.8596	2	2
Williams Coll: All Cosh Co	16-9		Broken	2.8	0.62	Coshocton	40.272	81.8596	2	2
Williams Coll: All Cosh Co	16-1 UL		Broken	2.98	0.77	Coshocton	40.272	81.8596	2	2
Williams Collection	1.-93.	16-1	Broken	1.2	0.54	Coshocton	40.272	81.8596	2	2
Williams Collection	3.-2.		Broken	1.68	0.29	Coshocton	40.272	81.8596	2	2
Williams Collection	__-2	16-2	Broken	1.68	0.41	Coshocton	40.272	81.8596	2	2
Williams Collection		16-2	Whole	1.72	0.65	Coshocton	40.272	81.8596	2	2
Williams Collection		16-2	Broken	1.81	0.43	Coshocton	40.272	81.8596	2	2
Williams collection	Adams 70	Site 70-Adams Farm (70-5)	Broken	1.88	0.55	Coshocton	40.272	81.8596	2	2
Williams Collection	11.-2.	16-2	Broken	2.08	0.45	Coshocton	40.272	81.8596	2	2
Williams Collection	16-2	16-2	Broken	2.12	0.5	Coshocton	40.272	81.8596	2	2
Williams Collection		16-1	Broken	2.46	0.45	Coshocton	40.272	81.8596	2	2
williams collection		16-1	Broken	2.49	0.61	Coshocton	40.272	81.8596	2	2
Williams Collection		16-1	Broken	2.67	0.44	Coshocton	40.272	81.8596	2	2
Williams Collection	Blain		Broken	3.13	0.79	Coshocton	40.272	81.8596	2	2
Williams Collection		45-7	Broken	3.16	0.79	Coshocton	40.272	81.8596	2	2
Williams Collection	Adams 20	Site 70-Adams Farm (70-5)	Whole	3.24	1.28	Coshocton	40.272	81.8596	2	2
Wise Rockshelter	19 I 75 33JA8		Broken	1.54	0.31	Jackson	39.006	82.6483	1	2
Wise Rockshelter	22 33JA8 D1LI		Broken	1.68	0.38	Jackson	39.006	82.6483	1	2
Wise Rockshelter	20 33JA8 G1II 62		Broken	1.77	0.43	Jackson	39.006	82.6483	1	2
Wise Rockshelter	21 G2I		Broken	1.78	0.34	Jackson	39.006	82.6483	1	2
Wise Rockshelter	12 33JA8 LI+II		Broken	1.83	0.32	Jackson	39.006	82.6483	1	2
Wise Rockshelter	18 33JA8 E2F2		Broken	2.37	0.38	Jackson	39.006	82.6483	1	2
Wise Rockshelter	11 33JA8 E2I		Broken	2.48	0.35	Jackson	39.006	82.6483	1	2
Wise Rockshelter	45 E3/D2 II III		Broken	2.49	0.53	Jackson	39.006	82.6483	1	2
Wise Rockshelter	9 33JA8 G3III		Broken	2.64	0.44	Jackson	39.006	82.6483	1	2
Wise Rockshelter	13 33JA8 L I+II		Broken	2.74	0.44	Jackson	39.006	82.6483	1	2
Wise Rx.			Whole	2.66	0.69	Jackson	39.006	82.6483	1	2
Wise Rx.			Broken	2.76	0.76	Jackson	39.006	82.6483	1	2

## Sheet: Codes and Sample by County
County	n	North	West	Cluster Code	Cluster code
Athens	69	39.303	82.1278	1	South = 1
Belmont	6	40.0326	80.8987	2	Center = 2
Coshocton	42	40.272	81.8596	2	North = 3
Crawford	5	40.8268	82.9932	3
Cuyahoga	7	41.4339	81.6758	3
Erie	11	41.435	82.4753	3
Guernsey	6	40.0731	81.4279	2
Hocking	74	39.4909	82.4753	1
Holmes	2	40.5541	81.9098	2
Huron	29	41.1267	82.6483	3
Jackson	13	39.006	82.6483	1
Jefferson	1	40.3872	80.7658	2
Knox	9	40.4596	82.3018	2
Licking	4	40.1461	82.4753	2
Lorain	15	41.4528	82.1824	3
Muskingum	5	39.9478	81.9535	2
Ross	344	39.3584	82.9932	1
Tuscarawas	43	40.3979	81.4279	2
Vinton	31	39.2876	82.5186	1
Warren	26	39.4241	84.1857	1
Total	742
